# Supplementary material for: The histone deacetylase Rpd3p is required for transient changes in genomic expression in response to stress
Source: Genome Biol. 2009 May 26;10(5):R57. doi: 10.1186/gb-2009-10-5-r57 (PMC2718523; doi:10.1186/gb-2009-10-5-r57)
Supplement: Additional data file 2 — Enrichment of functional categories and transcription factor targets in gene groups taken from clustered expression data. [file gb-2009-10-5-r57-S2.xls]

## Sheet: Sheet1
Enrichment of functional groups, transcription factor targets, transcription factor binding sites, and MEME matrices
were scored using the hypergeometric distribution as described. P-values are listed in parentheses.
Query Cluster	Cluster description	Rpd3-dependent in response to heat shock (at least 2 timepoints with p<0.0005)	Rpd3-dependent in response to H2O2 (at least 2 timepoints with p<0.0005)	Rpd3-dependent in response to NaCl (at least 2 timepoints with p<0.0005)	Functional enrichment	Harbison et al. transcription factor target enrichement (p-value) [see Harbison et al. 2004 for gene lists and experimental details]	Consensus enrichment (p-value)	MEME matrices enriched (consensus)
NODE_1047X	Induced in all stresses	yes	yes	yes			.	NODE_1047X_anr10bp_2 (CACANACACA)
NODE_1053X	Induced specifically by NaCl	NO	NO	NO	Carbohydrate metab (p<0.003)		.
NODE_1312X	PS cluster	yes	yes	yes	rRNA transcription (1E-6)		PAC (2E-7)	NODE_1312X_anr10bp_1 (CGATGAGCTN)
							RRPE (5E-3)
								NODE_1647X_anr10bp_1 (GNGATGAGNT)
NODE_1647X	Highly Rpd3-dependent	yes	yes	yes	rRNA processing (p<0.001)		PAC (2E-8)	NODE_1647X_anr10bp_2 (TGAAAATTTT)
		yes	yes	yes			RRPE (1E-3)
		yes	yes	yes			.
NODE_1742X	Induced in all stresses	yes	yes	yes		MSN2_H2O2Lo (7E-6)	Yap1 (6E-6)
		yes	yes	yes		MSN2_H2O2Hi (3E-8)	Msn2/4 (4E-5)	NODE_1742X_anr10bp_2 (NAGGGGCGGS)
		yes	yes	yes			.
		yes	yes	yes			.
NODE_2590X	Induced in all stresses, hyper-induced by heat shock	NO	NO	NO		HSF1_H2O2Hi (5E-11)	.
		NO	NO	NO		HSF1_H2O2Lo (1E-10)	.
NODE_2795X	Proteasome genes	yes	yes	yes	Proteasome subunits (1E-14)	RPN4_H2O2Lo (1E-6)	Rpn4 (4E-17)	NODE_2795X_anr10bp_1 (TTTGCCACCG)
		yes	yes	yes
		yes	yes	yes			.
NODE_311X	iESR genes	yes	yes	yes	Glycogen, trehalose metab (1E-7), hsps (1E-8)	HSF1_H2O2Lo (2E-7)	Msn2/4 (2E-9)
NODE_3792X	induced weakly by heat shock	NO	yes	yes	Protein folding (1E-6)	HSF1_H2O2Hi (2E-6)	.
		NO	yes	yes				NODE_4104X_anr10bp_2 (CGGGTAACAR)
NODE_4104X	Induced weakly by NaCl only	NO	NO	NO	Cell cycle genes (p < 0.0005)	RCS1_H2O2Lo (2E-5)	.	NODE_4104X_anr10bp_3 (TNGCTNTTTT)
		NO	NO	NO			.	NODE_4126X_anr10bp_3 (AAAAAAACAA)
		NO	NO	NO			.
NODE_4126X	Induced in heat shock, repressed H2O2 and NaCl	yes	yes	yes	Glycolysis/gluconeogenesis (1E-14)		.
NODE_4461X	Induced strongly by H2O2	NO	yes (Higher induction in rpd3)	NO	Detoxification and oxiditive stress defense (1E-9),	YAP7_H2O2Hi (1E-11)	Yap1 (1E-10)
		NO	yes (Higher induction in rpd3)	NO		YAP1_H2O2Lo (7E-6)	.	NODE_4461X_anr10bp_2 (ATTAGTAAGC)
		NO	yes (Higher induction in rpd3)	NO		YAP7_H2O2Lo (6E-11)	.	NODE_4461X_anr10bp_3 (CATATAAAAG)
		NO	yes (Higher induction in rpd3)	NO			.
NODE_4461X		NO	yes (Higher induction in rpd3)	NO			.
NODE_4475X	Induced in response to heat shock, repressed by H2O2	NO	NO	NO	Hexose transporters (1E-8)	HSF1_H2O2Hi	Hsf1 (5E-4)	NODE_4515X_anr10bp_2 (GCCGGAGTCA)
NODE_4515X	Induced briefly heat shock, repressed H2O2 and NaCl	NO	NO	NO	Amino acid degradation (1E-6), one-carbon compound metabolism (1E-11)	BAS1_YPD (1E-6)
		NO	NO	NO			.
NODE_476X		yes	yes	yes	Cytoplasm (1E-14), protein synthesis (1E-11), ribosome biogen (1E-6)
Cluster_MsnRpd3_Class1		yes	yes	yes			Msn2/4 (2E-5)
Cluster_MsnRpd3_Class2_AdditiveMsnRdp3Effect		yes	yes	yes	C-compound and carbohydrate utilization (5E-8)	SKN7_H2O2Lo (2E-5)	Msn2/4 (2E-11)
					Oxidoreductase (7E-5)		Sko1 (3E-4)
Cluster_MsnRpd3_Class3a_MoreDepMsnThanRpd3		yes	yes	yes	Glycogen and trehalose metabolism (3E-9)		Msn2/4 (2E-13)
							Mig1 (0.003)
Cluster_MsnRpd3_Class3b_MsnDep-NotRpd3Dep		yes	yes	yes			Msn2/4 (2E-8)
Combined_Class 3		yes	yes	yes	Metabolism of energy reserves (glycogen, trehalose) (7E-12)
Cluster_MsnRpd3_Class4_Rpd3Dep-NotMsnDep		yes	yes	yes		UME6_YPD (3E-4)	Msn2/4 (1E-10)
Cluster_MsnRpd3_Class5_indepRpd3Msn+H2O2		not induced	weakly affected	weakly affected		YAP7_H2O2Hi (3E-10)	Yap1 (4E-6)
						YAP7_H2O2Lo (6E-10)
						YAP1_H2O2Lo (2E-4)
						YAP1_YPD (5E-4)
						MSN4_H2O2Hi (0.003)
						MSN2_H2O2Hi (3E-5)
						MSN2_H2O2Lo (3E-5)
PS genes - Heavily Dependent on Rdp3p (top 12 percentile)		yes	yes	yes	rRNA transcription and processing (1E-10)		PAC (5E-27)
		yes	yes	yes			RRPE (4E-13)	Cluster_PAC-HeavilyDepRdp3_anr10bp_1 (GCGATGAGNT)
		yes	yes	yes				Cluster_PAC-HeavilyDepRdp3_anr10bp_2 (AAATTTTTCA)
PS genes - Intermediate Dependency on Rdp3p		yes	yes	yes	Translation factors (1E-14), Protein synthesis (1E-14)	FHL1_RAPAMYCIN (1E-5)	Abf1 (4E-6)
		yes	yes	yes		FHL1_YPD (2E-5)	Azf1 (2E-4)
		yes	yes	yes			PAC (1E-40)
		yes	yes	yes			RRPE (4E-13)	Cluster_PAC-intermediateDepRdp3_anr10bp_3 (TGAAAAATTT)
		yes	yes	yes			.	Cluster_PAC-intermediateDepRdp3_anr10bp_2 (GCGATGAGNT)
		yes	yes	yes			.	Cluster_PAC-intermediateDepRdp3_anr10bp_1 (TTTTTTTTTC)
PS genes - Weak-to-No dependence on Rpd3p (bottom 17 percentile)		NO	yes	yes	Cytoplasm (1E-12)		Abf1 (4E-3)
		NO	yes	yes			Azf1 (1E-3)	Cluster_PAC-weaklyDepRdp3_anr10bp_2 (TGAAAAATTT)

## Sheet: Sheet2
Genes in each cluster analyzed in computational analysis
NODE_3792X
YNL103W
YNL047C
YBR229C
YAL053W
YJR149W
YGR189C
YDR497C
YER105C
YJR133W
YGL186C
YEL071W
YLR438W
YCL064C
YCR005C
YKL010C
YCR067C
YNL321W
YJL005W
YDR208W
YNR057C
YMR096W
YDR181C
YJL185C
YIL046W
YDL054C
YHL032C
YDL057W
YLR381W
YOL045W
YDR335W
YNL250W
YGR057C
YER005W
YJR107W
YLR098C
YBR157C
YDL018C
YAL063C
YHL027W
YJL172W
YBR013C
YGR239C
YJR148W
YJL217W
YEL066W
YPL262W
YOR007C
YGL018C
YDR141C
YOL104C
YNR033W
YLR137W
YOL081W
YDR282C
YBR274W
YDR277C
YML130C
YJL082W
YLR064W
YDR255C
YER116C
YER092W
YGR268C
YLR216C
YOR020C
YDR214W
YPL240C
YMR186W
YNL281W
YLR259C
YGL131C
YIL023C
YER177W
YGR146C
YPL170W
YKR039W
YDR506C
YLL006W
YFL044C
YJR131W
YBR228W
NODE_2795X
YMR029C
YML129C
YJR104C
YNL265C
YDR462W
YOR259C
YOL038W
YGL011C
YER012W
YPR108W
YDL147W
YOR261C
YFR052W
YFR004W
YER021W
YDR427W
YDR168W
YOR362C
YBL050W
YGR100W
YKR014C
YBR173C
YDR452W
YBR284W
YIL065C
YGR231C
YGL048C
YAR007C
YML007W
YJR122W
YGR048W
YDR177W
YDR099W
YLR205C
NODE1065X
YMR174C
YGL157W
YHR104W
YPR149W
YOR161C
YPL223C
YDL223C
YML004C
NODE_2590X
YOR279C
YJL144W
YNL006W
YPR158W
YNL077W
YNL007C
YBR101C
YPR154W
YJR046W
NODE_1047X
YMR210W
YGR267C
YGR250C
YGR142W
YFL016C
YJL165C
YGR161C
YIR016W
YER067W
YLR350W
YMR262W
YLR177W
YNR014W
YFR015C
YAL061W
YPL002C
YDR516C
YDL020C
YAL034C
YIL105C
YGL045W
YOR076C
YOR075W
YOR036W
YNR034W
YOR245C
NODE_1053X
YGR086C
YHR033W
YER062C
YOR062C
YDL022W
YLR267W
YBR117C
YJL149W
NODE_311X
YBR169C
YLR327C
YDL159W-A
YBR072W
YNR002C
YLR258W
YER103W
YLL026W
YDR258C
YGR023W
YBR233W-A
YMR250W
YOL052C-A
YML100W
YGR248W
YMR105C
YML128C
YDR001C
YDL204W
YMR261C
YMR251W-A
YBR230C
YLR178C
YKL151C
YNL274C
NODE_640X
YMR162C
YMR173W
YMR090W
YBL064C
YOL151W
YMR197C
NODE_1588X
YKL133C
YDR330W
YCR079W
YIL107C
YCL039W
YER095W
YHR199C
YER175C
YJR036C
YHR171W
YOR352W
YJL163C
YMR191W
YEL020C
YOR227W
YDR059C
YLL058W
YBR024W
YEL012W
YBR204C
YBR046C
YNL160W
YBR006W
YGR019W
YGL156W
YMR252C
YGR194C
YDL130W-A
YOR054C
YKL188C
YNL159C
YMR193C-A
YDR231C
YAL028W
YNL214W
YBL086C
YBL029C-A
YLR151C
YNL223W
YIL017C
YJR110W
NODE_1742X
YHR159W
YGR225W
YJL036W
YNR032W
YJL031C
YDL168W
YIL062C
YFR010W
YDR394W
YLR387C
YJL001W
YFR050C
YNL084C
YHR029C
YBR256C
YKL062W
YKL094W
YKL051W
YKR067W
YKR049C
YMR224C
YKR066C
YJL048C
YGL091C
YOR022C
YOR059C
YJR155W
YKR076W
YDR453C
YFL030W
YNL134C
YHR008C
YPR127W
YDR513W
YDR069C
YMR265C
YLR164W
YLR108C
YDR003W
YER020W
YMR085W
YPL203W
YBL033C
YLR163C
YML091C
YHR202W
YOL082W
YDL027C
YPR079W
YOR069W
YOR221C
YMR284W
YOR003W
YBR062C
YLR362W
YNL167C
YNL155W
NODE_2538X
YMR240C
YLR254C
YER022W
YPR176C
YPR180W
YNL253W
YGL005C
YDR041W
YPL060W
YGR002C
YNR049C
YLR225C
YPR131C
YGR074W
YPR057W
YHL002W
YDR153C
YNL193W
YDL010W
YLR423C
YDL091C
YNL107W
NODE_4461X
YLR220W
YBR145W
YHR055C
YHR053C
YOL029C
YNL261W
YMR038C
YMR177W
YGL090W
YDR061W
YDR005C
YMR159C
YMR136W
YLL055W
YCR021C
YDR011W
YOR257W
YIL165C
YKL064W
YLR085C
YFR041C
YKL059C
YMR318C
YKR062W
YLR346C
YKL040C
YKR071C
YKL098W
YKL087C
YMR097C
YPR093C
YNL260C
YKL097C
YDR487C
YJR048W
YDL243C
YNL331C
YFL057C
YFL056C
YGL114W
YBR008C
YLL060C
YKL086W
YKL074C
YDL218W
YGR197C
YGR221C
YGR209C
YOR226C
YJL101C
YDR353W
YBR244W
YNL231C
YPR167C
YGR076C
YDL165W
YOL044W
YBR255W
YPL011C
YML112W
YOL116W
YMR052W
YJL024C
YOR043W
YGR040W
YBR245C
YNL176C
YNL252C
YJR050W
NODE_4475X
YNL063W
YDR213W
YLR328W
YGR211W
YCL050C
YGR210C
YOR134W
YKR075C
YHR092C
YDR343C
YDR342C
Q0143
YGR199W
YDR133C
YPL061W
YHR049W
YGL162W
YDR345C
YMR011W
YHR162W
YML127W
YOR302W
YJL020C
YLR047C
YPL265W
YPL092W
YNL064C
YLL024C
YOR230W
YJL034W
YAL005C
YLL062C
YAR064W
YJR117W
YLL049W
YDR278C
YPL137C
YFL036W
YGL136C
YJL139C
YBL019W
YHL008C
YHR086W
Q0085
YMR043W
NODE_4280X
YBR038W
Q0060
Q0055
Q0075
Q0065
Q0110
Q0045
Q0120
Q0050
YOR307C
YGL077C
YGL021W
YEL034W
YAR018C
YPR138C
YLR347C
YNL058C
YKL185W
NODE_4147X
YJR047C
YDR154C
YER106W
YMR056C
YDR260C
YEL007W
YDR317W
YDL237W
YDR288W
YDR276C
YDR084C
YNL320W
YDR268W
YLR390W-A
NODE_4515X
YGR060W
YHR163W
YLR304C
YBL030C
YNR030W
YBR023C
YJR137C
YIL051C
YER091C
YDR502C
YLR050C
YLR058C
YKR080W
YMR189W
YDR019C
YAL044C
YCL036W
YMR283C
YDR519W
YDR217C
NODE_4104X
YNL230C
YNL158W
YNL039W
YMR100W
YML032C
YKR029C
YMR171C
YMR102C
YBR016W
YMR295C
YLR113W
YHR200W
YMR072W
YFR005C
YIL138C
YIL044C
YLR389C
YLR212C
YLR403W
YLR005W
YPL112C
YLR363C
YLL016W
YOR290C
YNL288W
YER068W
YML053C
YGR202C
YOR298C-A
YGL193C
YGL127C
YOR044W
YLR099C
YNL042W
YNL098C
YGL228W
YMR070W
YPR067W
YIL152W
YMR198W
YGR223C
YGL181W
YFR022W
YAL043C
YPR106W
YPR101W
YNL290W
YOR026W
YOR349W
YJL044C
YNL152W
YIL076W
YBR130C
YIL106W
YOL066C
YGL110C
YER168C
YNR004W
YNL284C
YBL058W
YLR262C
YLR170C
YML030W
YPR025C
YGL044C
NODE_1312X
YPR058W
YNL262W
YLR397C
YIR026C
YPL266W
YLR196W
YMR131C
YMR049C
YLR146C
YDR465C
YBR142W
YOR048C
YJR063W
YLR074C
YOR021C
NODE_476X
YKL182W
YKL056C
YLL045C
YFR031C-A
YIL018W
YKR059W
YJL138C
YER025W
YDR025W
YBR048W
YPL090C
YJR123W
YDR385W
YDR454C
YPR041W
YLR060W
YMR079W
YFL039C
YPR114W
YGR155W
YMR146C
YJR105W
YLR378C
YER023W
YGL008C
YCR024C-A
YOL086C
YBR011C
YLR110C
NODE_1647X
YGR280C
YKL143W
YJL033W
YIL019W
YJR002W
YDR412W
YNL292W
YNL075W
YCR016W
YPL146C
YGL029W
YGR272C
YNR054C
YMR014W
YBR155W
YFR001W
YNL299W
YML060W
NODE_4126X
YHR183W
YOR332W
YEL017W
YMR194C-A
YDR134C
YEL056W
YDL184C
YDL133C-A
YCR012W
YGR192C
YJR009C
YJL052W
YHR174W
YKL152C
YAL065C
YLR134W
YGR254W
YPR080W
YLR044C
YBR118W
YDR050C
YMR083W
YER061C
YDR384C
YBR085W
YLR021W
YLR324W
YLR232W
YLR312W-A
YLR033W
YLR336C
YLR068W
YLR056W
YKR042W
YOR320C
YLR139C
YKL096W-A
YKL069W
YGR163W
Cluster_PAC-weaklyDepRdp3
YOR277C
YMR235C
YHR216W
YHR042W
YNL303W
YJL002C
YMR212C
YNL141W
YBR106W
YGL213C
YKR056W
YLR413W
YDR233C
YGR160W
YGL148W
YNL153C
YKL122C
YGR245C
YHR026W
YKL154W
YOR146W
YLR065C
YLR134W
YGR124W
YHR133C
YAR075W
YHR193C
YCL045C
YLR447C
YLR293C
YNL227C
YPL037C
YJL080C
YPR145W
YNL066W
YBR118W
YMR307W
YPR118W
YAL038W
YDR023W
YER070W
YFL045C
YGL008C
YJR064W
YDL143W
YBR025C
YDR365C
YER009W
YGL225W
YNL308C
YIL021W
YPR074C
YJR014W
YBR154C
YJL014W
YGR173W
YGR229C
YMR277W
YPL235W
YDR385W
YBR121C
YGR185C
YKL080W
YMR243C
YGR094W
YPL237W
YDR346C
YHR065C
YLR433C
YHR013C
YOR168W
YNL010W
YBL035C
Cluster_PAC-intermediateDepRdp3
YOR209C
YDR172W
YHR068W
YJR124C
YLR412W
YAL035W
YDL084W
YDR341C
YBR249C
YNR043W
YBR143C
YOL097C
YPR034W
YPR187W
YLR336C
YJR043C
YLR432W
YBR283C
YOR182C
YGL103W
YNL001W
YGL070C
YCR053W
YMR321C
YLR333C
YML106W
YHR064C
YJR143C
YBR079C
YER165W
YER043C
YJL183W
YLR060W
YNL102W
YOR145C
YML056C
YGR081C
YCL031C
YCL054W
YOR210W
YOR271C
YPR033C
YDR097C
YAL003W
YGR152C
YPL160W
YLR183C
YPR041W
YLL036C
YER036C
YPL245W
YPR060C
YDR280W
YLR083C
YIL020C
YMR308C
YNR009W
YEL040W
YPR016C
YOR004W
YIL078W
YOR287C
YBR252W
YJR007W
YLR150W
YOL120C
YDR429C
YLR073C
YMR079W
YCR034W
YDR339C
YGL097W
YJL189W
YBR034C
YDL201W
YKL144C
YMR215W
YDR037W
YLR044C
YGR078C
YKR043C
YOR096W
YOL127W
YAR073W
YML018C
YGR195W
YPR169W
YGR264C
YMR143W
YPL273W
YOL040C
YNL186W
YPR080W
YNL302C
YER118C
YPL183C
YNL292W
YNR053C
YMR217W
YHR025W
YOR260W
YGR054W
YGR285C
YOL121C
YDL136W
YGR272C
YDL051W
YLR291C
YOR361C
YFL022C
YBR246W
YGR158C
YJL069C
YLR372W
YPL086C
YDL167C
YHR144C
YIL110W
YML093W
YOR276W
YPL226W
YMR309C
YKL156W
YDR091C
YGR083C
YHR143W-A
YNL255C
YNL247W
YKR026C
YLR172C
YKL110C
YIR012W
YER049W
YEL042W
YNL163C
YHR021C
YML043C
YNR003C
YDR083W
YOR233W
YDR324C
YML060W
YPR163C
YHR019C
YIL096C
YOR224C
YOR188W
YML082W
YKL205W
YNR024W
YDL111C
YGR123C
YHL013C
YJL208C
YLR249W
YOL022C
YCL059C
YCR016W
YKR060W
YKL181W
YLR146C
YDR152W
YLR074C
YER006W
YGR162W
YLR397C
YKL172W
YAL059W
YIR026C
YDR312W
YDR190C
YLR243W
YNL124W
YLR051C
YNL256W
YKL078W
YLR340W
YLR017W
YNL113W
YFR001W
YDR211W
YKL021C
YER110C
YNL299W
YBR061C
YMR290C
YPL146C
YGL171W
YGR103W
YNR054C
YLR197W
YOR095C
YDR321W
YPL263C
YBL024W
YHR020W
YMR229C
YPL207W
YJR070C
YIL019W
YBL028C
YER082C
YMR014W
YLR435W
YDR361C
YGR200C
YJL033W
YGR128C
YHL011C
YLR009W
YBR084W
YOR021C
YLR175W
YLR003C
YIL127C
YJR041C
YPR190C
YGL078C
YJR003C
YKR025W
YDR101C
YIL104C
YPR010C
YNL313C
YER127W
YKL082C
YJL122W
YPR143W
YHR052W
YLR276C
YBL068W
YGL169W
YLR222C
YKR092C
YKR079C
YPR110C
YJR063W
YGL099W
YDR300C
YOR310C
YJL109C
YJL125C
YNL062C
YLR405W
YNL022C
YCL037C
YDL031W
YPL212C
YDR412W
YBL039C
YLR186W
YBR155W
YLR063W
YPL043W
YHL039W
YOR309C
YLR449W
YOL124C
YOR001W
YML080W
YHR088W
YLR196W
YNL002C
YGL111W
YKR081C
YBR030W
YNL132W
YMR239C
YGL120C
YER126C
YBR142W
YNL110C
YOL041C
YMR131C
YOR294W
YDL060W
YNL175C
YNL151C
YPL266W
YLR221C
YMR269W
YLL011W
YDR184C
YOR272W
YMR049C
YOL077C
YMR128W
YPR137W
YKL009W
YPL211W
YPL217C
YDR165W
YNL182C
Cluster_PAC-HeavilyDepRdp3
YHR169W
YHR170W
YJL148W
YFL023W
YGR251W
YNL061W
YGR280C
YLR129W
YFL002C
YLR002C
YDR496C
YAL036C
YDR120C
YBR247C
YJL198W
YJL050W
YLL035W
YMR310C
YDR449C
YKR024C
YGR283C
YJR002W
YAL025C
YNL075W
YMR093W
YNL248C
YGL029W
YHR089C
YPR144C
YHR066W
YKL143W
YLL008W
YLR409C
YLR401C
YHR196W
YDL153C
YKL099C
YIL079C
YDR087C
YLL034C
YDR398W
YBR267W
YPR112C
YHR148W
YDR465C
YBL054W
YCR057C
YOR206W
YDL063C
Cluster_Class1_EquallyAffectedRpd3Msn
YPL013C
YDL018C
YOR352W
YDR031W
YIL006W
YPR015C
YML054C
YBR026C
YKL195W
YNL305C
YGR288W
YKR098C
YBR294W
YMR122C
YDR059C
YMR110C
YNL100W
YJR073C
YBR111C
YKL037W
YKL121W
YCR091W
YOL096C
YIR017C
YDL072C
YLR392C
YDR504C
YHR035W
YLR290C
YPL073C
YJR036C
YPL271W
YMR184W
YPL124W
YGL047W
YIL065C
YBR035C
YBR204C
YOR227W
YCR030C
YMR256C
YPR098C
YHR161C
YBR147W
YDR085C
YNL082W
YCR097W
YIL017C
YGR194C
YMR304W
YKR016W
YAR019C
YDR058C
YBL086C
YFR014C
YKL168C
YIL097W
YGL036W
YNL074C
YNL115C
YKL065C
YOL053W
YJL070C
YDR122W
YBL029C-A
YNL081C
YBR024W
YNL293W
YDR231C
YIL036W
YLR170C
YDR530C
YBR033W
YML129C
YPR061C
YKR046C
YPL225W
YKR096W
YNL325C
YDR381C-A
YKL123W
YPR078C
YKL194C
YHR180W
YBR062C
YOL087C
YNL269W
YJR086W
YKR089C
YPL222W
YMR271C
YDL019C
YMR258C
YIL098C
YBR064W
YGR066C
YOR031W
YHR079C-A
YOR147W
YMR286W
YHR054C
Cluster_Class2_AdditiveMsnRdp3Effect
YAL060W
YBL043W
YBR052C
YBR072W
YBR139W
YBR149W
YBR151W
YBR230C
YCL035C
YCL040W
YDL022W
YDL110C
YDL146W
YDL206W
YDR276C
YDR516C
YEL039C
YFL054C
YFR015C
YGL037C
YGL121C
YGL156W
YGR043C
YGR087C
YHL035C
YHR104W
YHR140W
YIL099W
YIL111W
YIL136W
YJL016W
YJL156W-A
YJL161W
YJR127C
YKL024C
YKL067W
YKL091C
YKL103C
YKL142W
YKL150W
YKL189W
YKR058W
YLR177W
YLR251W
YLR252W
YLR270W
YLR327C
YML070W
YMR223W
YMR315W
YNL015W
YNL179C
YNL200C
YNR001C
YNR002C
YOL048C
YOR136W
YOR273C
YOR374W
YOR386W
YPL003W
YPL004C
YPL014W
YPL186C
YPL275W
YPR026W
Cluster_Class3a_MoreDepMsnThanRpd3
YOR173W
YBR183W
YBR233W-A
YLR178C
YGR248W
YEL011W
YKL151C
YML100W
YJL142C
YPR149W
YJR096W
YDL218W
YFR053C
YDR018C
YKL047W
YJL141C
YMR105C
YNL274C
YFR017C
YGR008C
YDR074W
YPR184W
YBR126C
YML128C
YPR160W
YHL021C
YFL014W
YLR311C
YOR161C
YER067W
YDR096W
YKL026C
YIL155C
YNL195C
YGR088W
YDR070C
YHR087W
YMR169C
YNR014W
YDL222C
YPL230W
YOR029W
Cluster_Class3b_MsnDep-NotRpd3Dep
YML030W
YOR031W
YMR090W
YML070W
YOR136W
YMR271C
YDL146W
YNL234W
YOR124C
YIL099W
YIR016W
YPL003W
YPR127W
YDR001C
YGR070W
YDR391C
YOR120W
YKR067W
YLL023C
YLR205C
YDR533C
YOR068C
YAL034C
YLR258W
YKR076W
YKL036C
YGR127W
YJR127C
YKL035W
YKL163W
YDR396W
Cluster_Class4_Rpd3Dep-NotMsnDep
YDR171W
YMR250W
YMR085W
YER103W
YJR155W
YLL026W
YHR199C
YDL124W
YNL160W
YJL048C
YBL078C
YFL053W
YDR258C
YBL049W
YOL032W
YPL203W
YLR297W
YDL025C
YHR097C
YKR011C
YDR069C
YNR034W
YGL053W
YBR046C
YNR007C
YBL033C
YDR358W
YFR008W
YOR267C
YLR299W
YKL087C
YIL113W
YGR052W
YMR251W-A
YDR259C
YKL074C
YBR273C
YGR141W
YNL333W
YMR311C
YDL238C
YDR204W
YLL039C
YPL191C
YGL096W
YLR132C
YIL066C
YMR224C
YER037W
YMR162C
YFR022W
YPL135W
YIL062C
YJL045W
YBR145W
YGL045W
YPL224C
YMR020W
YNL007C
YMR140W
YGL059W
YOL073C
YNL037C
YBR006W
YKR009C
YDL091C
YPR067W
YOL071W
YER134C
YDR032C
YIL028W
YNL093W
YJR059W
YNL202W
YNL100W
YMR284W
YGR249W
YJL066C
YKL188C
YIL152W
YNL167C
YPL166W
YHL036W
YDL027C
YGR019W
YHR190W
YJL082W
YGL180W
YDL216C
YIR014W
YHR171W
YFR045W
YIL056W
YOR054C
YJR159W
YKL129C
YER059W
YMR025W
YAL031C
YGR053C
YLR165C
YBR241C
YMR136W
YIL075C
YJL151C
YJL131C
YMR104C
YKL170W
YPL005W
YMR022W
YCL067C
YOR181W
YHR202W
YNL237W
YNL212W
YCL034W
YNL012W
YDR379C-A
YMR244C-A
YJR091C
YNL183C
YHR137W
YPR042C
YPL084W
YNR045W
YMR111C
YGR135W
YBR128C
YBR223C
YBR016W
YPL182C
YGR044C
YKL053C-A
YLL029W
YOR358W
YJL042W
YPR191W
YHL030W
YER179W
YOR097C
YER092W
YGL098W
YOR223W
YKL105C
YPL154C
YKR003W
YPR155C
YNL019C
YBR201W
YDL246C
YDL085C-A
YDR266C
YCR079W
YER033C
YDL239C
YPR157W
YOR008C
YBL019W
YOL132W
YMR133W
YJR085C
YIR038C
YIL042C
YIL072W
YHL024W
YLL020C
YOR347C
YMR053C
YLR119W
YOL025W
YDR455C
YLR337C
YMR193C-A
YAL062W
YHR004C
YDR525W-A
YMR252C
YOR317W
YHR001W
YML120C
YJR044C
YKL162C-A
YDR529C
YDR063W
YAL027W
YJR021C
YLR136C
YOR137C
YDL214C
YPR008W
YAL008W
YDR403W
YHR001W-A
YDR071C
YGR045C
YDR380W
YOR052C
YBR203W
YER039C
YBR299W
YGL242C
YBR225W
YGL052W
YBL091C-A
YOL159C
YPR045C
YER035W
YJR151C
YGR149W
YDR216W
YLR194C
YLL019C
YDR505C
YOR394W
YHL041W
YLR415C
YLR267W
YEL060C
YPL034W
YAL054C
YLL059C
YLL018C-A
YJL170C
YDR540C
YER034W
YER039C-A
YDL181W
YPL192C
YLR218C
YOL086W-A
YJL211C
YMR280C
YKR106W
YIR037W
YHL009W-A
YLR280C
YJL153C
YKL147C
YIR005W
YGR227W
YGR242W
YGL259W
YGL125W
YKR097W
YHL040C
YLL041C
YPL205C
YOL059W
YGR067C
YOR383C
YHL042W
YNR071C
Cluster_Class5_indepRpd3Msn
YIL087C
YBR042C
YHR047C
YGR208W
YGR196C
YHR015W
YDL162C
YOL047C
YGL129C
YPR054W
YML007C-A
YCR104W
YMR068W
YJL223C
YBR301W
YFR024C-A
YLR079W
YNL042W
YGR206W
YMR276W
YDR219C
YDL215C
YPR124W
YGR220C
YKL034W
YDR129C
YKR018C
YGR258C
YBR001C
YLR144C
YNL026W
YOR114W
YKL171W
YPL153C
YFR020W
YDL203C
YPR185W
YGR231C
YIL156W
YPR055W
YFL033C
YMR087W
YGL141W
YDL089W
YLR382C
YHL045W
YCL039W
YGR101W
YOR228C
YHR017W
YOR194C
YNL009W
YPL077C
YPL181W
YML053C
YDR364C
YDL069C
YDL202W
YKR077W
YER100W
YJR106W
YMR028W
YLR350W
YPR073C
YLR238W
YML062C
YCR096C
YMR298W
YOL043C
YBR082C
YIR024C
YDR265W
YER020W
YIL029C
YLR271W
YIL154C
YGL227W
YER087W
YJR052W
YLR206W
YJR062C
YKL064W
YOR042W
YFR010W
YPL150W
YMR210W
YJR084W
YDL107W
YDR379W
YBR290W
YAL016W
YDR163W
YGR267C
YMR222C
YKL159C
YMR027W
YNL223W
YKL126W
YJL199C
YIL135C
YJL128C
YDR387C
YBR207W
YDR236C
YDR318W
YLR284C
YIL010W
YER095W
YNL025C
YKR051W
YGR126W
YGR268C
YNL239W
YMR095C
YML029W
YKR029C
YDL197C
YNL122C
YDR532C
YMR158W
YER182W
YKR002W
YPL096W
YDR368W
YOR263C
YNL144C
YDL059C
YMR039C
YPR040W
YNL027W
YMR160W
YDR452W
YJR125C
YLR204W
YPL121C
YKR020W
YGR076C
YPR148C
YDL045W-A
YGL153W
YDR030C
YNR006W
YKL023W
YDL057W
YPR107C
YKL094W
YKL062W
YMR180C
YOR221C
YJL053W
YPL260W
YNL265C
YNL159C
YPL120W
YPL206C
YPR103W
YPR108W
YER142C
YFR050C
YFR049W
YGL005C
YOR280C
YOR117W
YAR007C
YIL105C
YLR097C
YDR168W
YLR369W
YOR112W
YDR435C
YOR362C
YER048W-A
YJR005W
YML117W
YMR316C-B
YPR014C
YML086C
YOR245C
YJR035W
YGL149W
YLR219W
YMR179W
YLR151C
YBR279W
YGR193C
YLR330W
YDR363W-A
YOR130C
YHR048W
YGR224W
YDL165W
YOL055C
YBR245C
YOR250C
YJR122W
YDR011W
YDL045C
YGL252C
YKL041W
YKR062W
YDR066C
YMR167W
YGL166W
YJR130C
YGR009C
YLR159W
YGR002C
YLR362W
YHR111W
YCR020W-B
YMR318C
YKR061W
YHR179W
YDR289C
YKL040C
YIL045W
YLR156W
YDR423C
YDR061W
YPL259C
YML130C
YDL182W
YGL091C
YPR093C
YPR167C
YDL020C
YKL051W
YER143W
YNL231C
YMR038C
YGR223C
YDR487C
YDL161W
YMR170C
YNR032W
YJL036W
YOR069W
YDR394W
YPL152W
YNL036W
YJL101C
YDR256C
YOR022C
YOR226C
YNL134C
YCR021C
YBL064C
YLL060C
YFL030W
YPL171C
YDR513W
YKR066C
YLL056C
YMR173W-A
YML131W
YDR353W
YGR010W
YNL208W
YLR163C
YPL070W
YFR041C
YNL241C
YML091C
YOR019W
YNR074C
YGR197C
YGR209C
YOR123C
YHR029C
YDR460W
YLR298C
YCR019W
YJR010W
YEL050C
YJL047C
YDR244W
YLL006W
YKR068C
YJR050W
YGL219C
YOR244W
YOR043W
YNL213C
YNL215W
YOR259C
YPL229W
YJR088C
YOR111W
YDR068W
YPR179C
YPL173W
YJR049C
YMR193W
YFR043C
YKL098W
YPL059W
YPL215W
YMR067C
YNL180C
YDR153C
YMR263W
YLR043C
YNL242W
YBR216C
YDR425W
YPR178W
YOL119C
YHR112C
YBR233W
YIL107C
YER021W
YDL005C
YJL100W
YKL012W
YNL295W
YMR188C
YJR113C
YOL165C
YDR479C
YGL161C
YGL048C
YKL213C
YNL312W
YDL147W
YDL115C
YDR296W
YBR170C
YCR073W-A
YDR392W
YGL095C
YOL018C
YKL039W
YOR329C
YMR267W
YJL123C
YJR100C
YOL072W
YMR097C
YML028W
YJL031C
YDR427W
YDL142C
YNL051W
YMR114C
YLR387C
YGL114W
YPL060W
YGL198W
YIR003W
YFR042W
YDR041W
YPR180W
YLR011W
YOR261C
YOL062C
YDL099W
YOR075W
YDR294C
YDR462W
YBR256C
YML013W
YIL146C
YNL294C
YPR025C
YPL118W
YKR007W
YBR272C
YLR193C
YGR062C
YDR022C
YOR275C
YPL204W
YDL108W
YJR099W
YAL014C
YBR160W
YBL038W
YOR256C
YBR211C
YDR257C
YMR029C
YGR221C
YHL002W
YDR005C
YML042W
YKL145W
YOR040W
YDR330W
YHR191C
YLR161W
YCL017C
YLR109W
YDL169C
YMR016C
YMR255W
YDR003W
YNL006W
YJR103W
YOR027W
YGR266W
YKR052C
YPR005C
YMR077C
YMR040W
YNL157W
YGL004C
YNL092W
YMR159C
YGR109W-B
YGR236C
YIL108W
YAL010C
YKL204W
[truncated: 175 more rows]
