# Supplementary material for: The histone deacetylase Rpd3p is required for transient changes in genomic expression in response to stress
Source: Genome Biol. 2009 May 26;10(5):R57. doi: 10.1186/gb-2009-10-5-r57 (PMC2718523; doi:10.1186/gb-2009-10-5-r57)
Supplement: Additional data file 3 — Strains used in this study. [file gb-2009-10-5-r57-S3.xls]

## Sheet: Strains
	Strain Name	Genotype	Reference
	By4741	Mat a his3Δ1 leu2Δ0 met15Δ0 ura3Δ0	Open Biosystems
	AGY106	Mat a his3Δ1 leu2Δ0 met15Δ0 ura3Δ0 rpd3::KANMX	This study
	pho23∆	Mat a his3Δ1 leu2Δ0 met15Δ0 ura3Δ0 pho23::KANMX	Open Biosystems
	rco1∆	Mat a his3Δ1 leu2Δ0 met15Δ0 ura3Δ0 rco1::KANMX	Open Biosystems
	AGY249	Mat a his3Δ1 leu2Δ0 met15Δ0 ura3Δ0 msn2::KANMX msn4::URA3	Berry and Gasch, 2007 (3)
	AGY246	Mata a his3Δ1 leu2Δ0 met15Δ0 ura3Δ0 msn2::KANMX msn4::URA3 rpd3::LEU2	This study
	YFR116	Mat a, ade2-1, trp1-1, can1-100, leu2-3,112, ura3, GAL+, psi+, his3-11,15	Robert et al, 2004 (29)
	YFR170	Mat a, ade2-1, trp1-1, can1-100, leu2-3,112, ura3, GAL+, psi+, RPD3::18myc:TRP1, his3-11,15	Robert et al, 2004 (29)
	RMY491	MAT ura3-52 leu2-3,112 trp1-289 his31 (hhf1-hht1)(hhf2-hht2) pNS491 [CEN TRP1 hhf1-10 H4(K5,8,12,16Q) HHT1]	Sabet et al, 2004 (37)
	NSY429	MAT ura3-52 leu2-3,112 trp1-289 his31 (hhf1-hht1)(hhf2-hht2) pNS329 [CEN TRP1 HHF1-HHT1]	Sabet et al, 2004 (37)

## Sheet: Plasmids
Plasmid Name	Genotype	Reference
pEN153	pRS415 + Rpd3::H150A, H151A	de Nadal, et al 2004 (30)
pADH-MSN2-GFP		Lindstrom, et al 2006 ( ); Gorner, et al 1998 ( )
